# Supplementary material for: Effects of polyaluminum chloride (PAX-18) on the relationship between predatory fungi and Lecane rotifers
Source: Environ Sci Pollut Res Int. 2021 Oct 21;29(12):17671–81. doi: 10.1007/s11356-021-16952-2 (PMC8873159; doi:10.1007/s11356-021-16952-2)
Supplement: Supplementary file 1 — Supplementary file1 (TXT 2 KB) [file 11356_2021_16952_MOESM1_ESM.txt]

>Lecophagus sp. 'Z1' ARSEF 14203 SSU partial
CATGCATGTCTAAGTATAAGCAATCTATACAGTGAAACTGCGAATGGCTCATTAAATCAGTTATCGTTTATTTGATAGTACCTTACTACTTGGATAACCGTGGTAATTCTAGAGCTAATACATGCTAAAAATCCCGACCCCTGGAAGGGATGTATTTATTAGATAAAAAACCAATGCCCTCGGGCTCCTTGGTGATTCATGATAACTTAACGAATCGCATGGCCTTGCGCCGGCGATGGTTCATTCAAATTTCTGCCCTATCAACTTTCGATGGTAGGATAGTGGCCTACCATGGTTTCAACGGGTAACGGGGAATTAGGGTTCTATTCCGGAGAGGGAGCCTGAGAAACGGCTACCACATCCAAGGAAGGCAGCAGGCGCGCAAATTACCCAATCCCGACACGGGGAGGTAGTGACAATAAATACTGATACGGGGCTCTTTTGGGTCTCGTAATTGGAATGAGTACAATTTAAATCCCTTAACGAGGAACAATTGGAGGGCAAGTCTGGTGCCAGCAGCCGCGGTAATTCCAGCTCCAATAGCGTATATTAAAGTTGTTGCAGTTAAAAAGCTCGTAGTTGAACCTTGGGCCTGGCTGTCCGGTCCGCCTAACCGCGTGCACTGGTTCGGCCGGGCCTTTCCTTCTGGCTAACCTCATGCCCTTCACTGGGTGTGTTGGGGATCCAGGACTTTTACTTTGAAAAAATTAGAGTGTTCAAAGCAGGCCTATGCTCGAATACATTAGCATGGAATAATAGAATAGGACGGAGGTTCTATTTTGTTGGTTTCTAGAGCCACCGTAATGATTAATAGGGATAGTCGGGGGCATCAGTATTCAATTGTCAGAGGTGAAATTCTTGGATTTATTGAAGACTAACTACTGCGAAAGCATTTGCCAAGGATGTTTTCATTAATCAGTGAACGAAAGTTAGGGGATCGAAGACGATCAGATACCGTCGTAGTCTTAACCATAAACTATGCCGACTAGGGATCGGACGGTGTTCAATTTATGACCCGTTCGGCACCTTACGAGAAATCAAAGTCTTTGGG
>Zoophagus sp. 'T1' SSU partial
ATGCATGTCTAAGTATAAACGAATTTATACACCAGTGAAACTGCGAATGGCTCATTATATCAGTTATTGTTTATTTGATGAACACTTACCACAAGGATAACCGTGGTAATTCTAGAGCTAATACGTGACGAATGCCTCGACTTCAGGGAGGGGTTGTCTTTATTAGATAAAAGCCATCCTGGGCAACCAGACCTTTGGTGATTCATAGTAACTGTCGGACCGCATCGGGTAACCCCCGGCGGCATTTCATTCAAATTTCTGCCCTATCAACTTTCGATGGTAGGATAGAGGCCTACCATGGTGACAACGGGTAACGGGGAATTAGGGTTCGATTCCGGAGAGGGAGCCTGAGAAACGGCTACCACATCCAAGGAAGGCAGCAGGCGCGCAAATTACCCAATCCTGACAGAGGGAGGTAGTGACAATAAATAACAATACAGGGCCTTCATGGTCTTGTAATTGGAATGAGTACAATTTAAACACCTTAACGAGGAACAATTGGAGGGCAAGTCTGGTGCCAGCAGCCGCGGTAATTCCAGCTCCAATAGCGTATATTAAAGTTGTTGCAGTTAAAAAGCTCGTAGTCGAATTTCAGGTTCGGCTAGATGGTCTACCCTTTCGGGGGTTAGAACTGTCTATTAGCCCTACCTTTGCTTCATCTTAGCTTGGTCTGGATGTAGTGCTCTAGGGTGCTGTCTGGAACTCCCAGGTTAAGAATTTTACCTTGAAAAAATTAGAGTGTTCAAAGCGAGCGTAAGGCTCGAATTTATTAGCATGGAATAATAGAATAGGACCTTGGTCTTATTTTGTTGGTTTCTAAGGCCACGGTAATGATTAACAGGAACAGTTGGGGGCATTCGTATTGCTGCGTCAGAGGTGAAATTCTTGGATTGCAGCAAGACGAACTAATGCGAAAGCATCTGCCAAGGATGTTTTCATTGATCAAGAACGAAAGT
